# Supplementary material for: A Thermal Analytical Study of LEGO® Bricks for Investigating Light-Stability of ABS
Source: Polymers (Basel). 2023 Jul 31;15(15):3267. doi: 10.3390/polym15153267 (PMC10422395; doi:10.3390/polym15153267)
Supplement: Supplementary file 1 [file polymers-15-03267-s001.zip]

Archive with 1 entries (1 files):
- polymers-2489024-supplementary.pdf
